# Supplementary material for: Diagnostic Accuracy of Electrodiagnostic Comparative Latency Studies of Carpal Tunnel Syndrome: Single Test and Concordance Between Multiple Tests
Source: Diagnostics (Basel). 2025 Nov 14;15(22):2888. doi: 10.3390/diagnostics15222888 (PMC12650925; doi:10.3390/diagnostics15222888)
Supplement: Supplementary file 1 [file diagnostics-15-02888-s001.zip]

Archive with 1 entries (1 files):
- diagnostics-3936419-supplementary.pdf
